# Supplementary material for: A Siamese ResNeXt network for predicting carotid intimal thickness of patients with T2DM from fundus images
Source: Front Endocrinol (Lausanne). 2024 Mar 14;15:1364519. doi: 10.3389/fendo.2024.1364519 (PMC10973133; doi:10.3389/fendo.2024.1364519)
Supplement: Supplementary file 1 [file Table_1.xlsx]

## Sheet: Sheet1
Hospital number	gender	age	carotid intima thickness	Whether to thicken
0611672001	felmale	30	0.4	normal
0637902001	male	19	0.6	normal
0533969001	male	20	0.6	normal
0555297001	male	20	0.6	normal
0596589001	male	20	0.6	normal
0530287001	male	23	0.6	normal
0505515001	male	27	0.6	normal
0496980001	male	28	0.6	normal
0598688001	male	28	0.6	normal
0291893002	male	31	0.6	normal
0512505001	male	31	0.6	normal
0534220001	male	31	0.6	normal
0611411001	male	31	0.6	normal
0652769001	male	31	0.6	normal
0529733001	male	32	0.6	normal
0531337001	male	34	0.6	normal
0549661001	male	36	0.6	normal
0521258001	male	39	0.6	normal
0588231001	male	47	0.6	normal
0353008003	felmale	18	0.6	normal
0595914001	felmale	20	0.6	normal
0527701001	felmale	21	0.6	normal
0647426001	felmale	21	0.6	normal
0478045001	felmale	25	0.6	normal
0362566003	felmale	29	0.6	normal
0570869001	felmale	29	0.6	normal
0584258001	felmale	31	0.6	normal
0602923001	felmale	33	0.6	normal
0502560002	felmale	40	0.6	normal
0349924003	felmale	41	0.6	normal
0620267001	male	19	0.7	normal
0527311001	male	20	0.7	normal
0498211001	male	21	0.7	normal
0590331001	male	21	0.7	normal
0528589001	male	23	0.7	normal
0610885001	male	23	0.7	normal
0252548002	male	24	0.7	normal
0404361002	male	25	0.7	normal
0505937001	male	25	0.7	normal
0667221001	male	25	0.7	normal
0566265001	male	26	0.7	normal
0574817001	male	26	0.7	normal
0609575001	male	27	0.7	normal
0528665001	male	28	0.7	normal
0625064001	male	28	0.7	normal
0664206001	male	28	0.7	normal
0500064004	male	29	0.7	normal
0527109001	male	29	0.7	normal
0607366001	male	29	0.7	normal
0644136001	male	29	0.7	normal
0517818002	male	30	0.7	normal
0478659001	male	31	0.7	normal
0501730001	male	31	0.7	normal
0643021001	male	31	0.7	normal
0518433004	male	32	0.7	normal
0564823001	male	32	0.7	normal
0566070001	male	32	0.7	normal
0625359001	male	32	0.7	normal
0633728001	male	32	0.7	normal
0493742001	male	33	0.7	normal
0500866001	male	33	0.7	normal
0507063001	male	33	0.7	normal
0508541001	male	33	0.7	normal
0512666001	male	33	0.7	normal
0516984002	male	33	0.7	normal
0536782001	male	33	0.7	normal
0584168001	male	33	0.7	normal
0419123002	male	34	0.7	normal
0604703002	male	34	0.7	normal
0606316001	male	34	0.7	normal
0616786001	male	34	0.7	normal
0481888001	male	35	0.7	normal
0568802001	male	35	0.7	normal
0577259001	male	35	0.7	normal
0611953001	male	35	0.7	normal
0618521001	male	35	0.7	normal
0650508001	male	35	0.7	normal
0375716002	male	36	0.7	normal
0530722002	male	36	0.7	normal
0568440001	male	36	0.7	normal
0589599001	male	36	0.7	normal
0611670001	male	36	0.7	normal
0589940001	male	37	0.7	normal
0606534001	male	37	0.7	normal
0662456001	male	37	0.7	normal
0489925001	male	38	0.7	normal
0509341002	male	38	0.7	normal
0589364001	male	38	0.7	normal
0593866001	male	38	0.7	normal
0601257001	male	39	0.7	normal
0651977001	male	39	0.7	normal
0451024002	male	42	0.7	normal
0619864001	male	42	0.7	normal
0653549001	male	42	0.7	normal
0433022003	male	43	0.7	normal
0517439001	male	43	0.7	normal
0489138001	male	44	0.7	normal
0499766001	male	44	0.7	normal
0587934001	male	45	0.7	normal
0095819005	male	47	0.7	normal
0301653004	male	47	0.7	normal
0334375003	male	47	0.7	normal
0130051003	male	48	0.7	normal
0484507002	male	48	0.7	normal
0450507002	male	49	0.7	normal
0598531001	male	49	0.7	normal
0517442001	male	54	0.7	normal
0581706001	felmale	20	0.7	normal
0640295001	felmale	23	0.7	normal
0266040002	felmale	24	0.7	normal
0581274001	felmale	24	0.7	normal
0270003011	felmale	32	0.7	normal
0410508003	felmale	32	0.7	normal
0602615002	felmale	32	0.7	normal
0524987001	felmale	34	0.7	normal
0527988001	felmale	36	0.7	normal
0582543001	felmale	36	0.7	normal
0486628001	felmale	38	0.7	normal
0518932001	felmale	38	0.7	normal
0558953001	felmale	40	0.7	normal
0602967001	felmale	44	0.7	normal
0621315001	felmale	44	0.7	normal
0366273002	felmale	45	0.7	normal
0595141001	felmale	47	0.7	normal
0648731001	felmale	48	0.7	normal
0514274001	felmale	49	0.7	normal
0606265001	felmale	51	0.7	normal
0284548003	felmale	52	0.7	normal
0379147002	felmale	53	0.7	normal
0487638001	felmale	56	0.7	normal
0607474001	felmale	59	0.7	normal
0514224001	felmale	64	0.7	normal
0433058002	male	19	0.8	normal
0627023001	male	20	0.8	normal
0494415001	male	21	0.8	normal
0305247005	male	22	0.8	normal
0449106002	male	22	0.8	normal
0498211002	male	22	0.8	normal
0532162001	male	23	0.8	normal
0485711001	male	24	0.8	normal
0257304005	male	25	0.8	normal
0388663002	male	25	0.8	normal
0431563002	male	25	0.8	normal
0597174001	male	25	0.8	normal
0634784001	male	26	0.8	normal
0388663004	male	27	0.8	normal
0493383001	male	27	0.8	normal
0499252003	male	27	0.8	normal
0524260002	male	27	0.8	normal
0554844001	male	27	0.8	normal
0566265002	male	27	0.8	normal
0649040001	male	27	0.8	normal
0483676001	male	28	0.8	normal
0484372001	male	28	0.8	normal
0493280001	male	28	0.8	normal
0525233001	male	28	0.8	normal
0535930001	male	28	0.8	normal
0583007001	male	28	0.8	normal
0615667001	male	28	0.8	normal
0415508003	male	29	0.8	normal
0458499003	male	29	0.8	normal
0485762001	male	29	0.8	normal
0499014001	male	29	0.8	normal
0507428001	male	29	0.8	normal
0511084002	male	29	0.8	normal
0536964002	male	29	0.8	normal
0586478001	male	29	0.8	normal
0394884002	male	30	0.8	normal
0469254002	male	30	0.8	normal
0473935002	male	30	0.8	normal
0482705001	male	30	0.8	normal
0483135002	male	30	0.8	normal
0495115001	male	30	0.8	normal
0513151001	male	30	0.8	normal
0522469001	male	30	0.8	normal
0527644002	male	30	0.8	normal
0597600001	male	30	0.8	normal
0641683001	male	30	0.8	normal
0482335001	male	31	0.8	normal
0521770001	male	31	0.8	normal
0534842001	male	31	0.8	normal
0544699001	male	31	0.8	normal
0596008001	male	31	0.8	normal
0623356001	male	31	0.8	normal
0625985001	male	31	0.8	normal
0661980001	male	31	0.8	normal
0257049002	male	32	0.8	normal
0303811003	male	32	0.8	normal
0531811001	male	32	0.8	normal
0534842002	male	32	0.8	normal
0590558001	male	32	0.8	normal
0608311001	male	32	0.8	normal
0622457001	male	32	0.8	normal
0647217001	male	32	0.8	normal
0664399001	male	32	0.8	normal
0242216002	male	33	0.8	normal
0461515002	male	33	0.8	normal
0516714001	male	33	0.8	normal
0557204001	male	33	0.8	normal
0561786001	male	33	0.8	normal
0592496001	male	33	0.8	normal
0594329001	male	33	0.8	normal
0627768001	male	33	0.8	normal
0657375001	male	33	0.8	normal
0378281002	male	34	0.8	normal
0516714002	male	34	0.8	normal
0585763002	male	34	0.8	normal
0597105001	male	34	0.8	normal
0604646001	male	34	0.8	normal
0611122001	male	34	0.8	normal
0613287001	male	34	0.8	normal
0316079002	male	35	0.8	normal
0343032002	male	35	0.8	normal
0493328001	male	35	0.8	normal
0495486001	male	35	0.8	normal
0562940001	male	35	0.8	normal
0594534001	male	35	0.8	normal
0616519001	male	35	0.8	normal
0620658001	male	35	0.8	normal
0654647001	male	35	0.8	normal
0290820002	male	36	0.8	normal
0301667004	male	36	0.8	normal
0339978002	male	36	0.8	normal
0419123003	male	36	0.8	normal
0453981001	male	36	0.8	normal
0530781001	male	36	0.8	normal
0598338001	male	36	0.8	normal
0648443001	male	36	0.8	normal
0304164002	male	37	0.8	normal
0395558002	male	37	0.8	normal
0404764002	male	37	0.8	normal
0478049001	male	37	0.8	normal
0495434001	male	37	0.8	normal
0565432001	male	37	0.8	normal
0604470001	male	37	0.8	normal
0653403001	male	37	0.8	normal
0480883001	male	38	0.8	normal
0486972001	male	38	0.8	normal
0613991001	male	38	0.8	normal
0615424001	male	38	0.8	normal
0632680001	male	38	0.8	normal
0641896001	male	38	0.8	normal
0644763001	male	38	0.8	normal
0437962002	male	39	0.8	normal
0531621001	male	39	0.8	normal
0555929001	male	39	0.8	normal
0579459001	male	39	0.8	normal
0582089001	male	39	0.8	normal
0606568002	male	39	0.8	normal
0611103001	male	39	0.8	normal
0632738001	male	39	0.8	normal
0469105002	male	40	0.8	normal
0512963001	male	40	0.8	normal
0531090001	male	40	0.8	normal
0531248001	male	40	0.8	normal
0535458001	male	40	0.8	normal
0636917001	male	40	0.8	normal
0356857003	male	41	0.8	normal
0399363003	male	41	0.8	normal
0559815001	male	41	0.8	normal
0575487001	male	41	0.8	normal
0610206001	male	41	0.8	normal
0614344001	male	41	0.8	normal
0659437001	male	41	0.8	normal
0416209002	male	42	0.8	normal
0477484001	male	42	0.8	normal
0524805001	male	42	0.8	normal
0566225001	male	42	0.8	normal
0649551001	male	42	0.8	normal
0237487002	male	43	0.8	normal
0265128004	male	43	0.8	normal
0300018003	male	43	0.8	normal
0482644001	male	43	0.8	normal
0526613001	male	43	0.8	normal
0590416001	male	43	0.8	normal
0605097001	male	43	0.8	normal
0606065001	male	43	0.8	normal
0611974001	male	43	0.8	normal
0285966002	male	44	0.8	normal
0312765003	male	44	0.8	normal
0394008002	male	44	0.8	normal
0492817001	male	44	0.8	normal
0556455001	male	44	0.8	normal
0512201001	male	45	0.8	normal
0492663001	male	46	0.8	normal
0498394001	male	46	0.8	normal
0080272004	male	47	0.8	normal
0364945003	male	47	0.8	normal
0512412001	male	47	0.8	normal
0551231001	male	47	0.8	normal
0011777005	male	48	0.8	normal
0479581001	male	48	0.8	normal
0483252001	male	48	0.8	normal
0499416001	male	48	0.8	normal
0535829001	male	48	0.8	normal
0564214001	male	48	0.8	normal
0233152003	male	49	0.8	normal
0288339005	male	49	0.8	normal
0482119001	male	49	0.8	normal
0492328001	male	49	0.8	normal
0517907001	male	49	0.8	normal
0288339006	male	50	0.8	normal
0082578003	male	51	0.8	normal
0499117001	male	51	0.8	normal
0501061001	male	51	0.8	normal
0552851001	male	51	0.8	normal
0286924006	male	52	0.8	normal
0286924007	male	52	0.8	normal
0484169001	male	52	0.8	normal
0517924001	male	52	0.8	normal
0613985001	male	53	0.8	normal
0526977001	male	55	0.8	normal
0314456002	male	58	0.8	normal
0325022004	male	58	0.8	normal
0488329001	male	58	0.8	normal
0115769003	male	64	0.8	normal
0514165001	male	67	0.8	normal
0479783001	felmale	22	0.8	normal
0545717001	felmale	24	0.8	normal
0568501001	felmale	25	0.8	normal
0497483001	felmale	27	0.8	normal
0491737001	felmale	28	0.8	normal
0492818001	felmale	28	0.8	normal
0515906001	felmale	28	0.8	normal
0605153001	felmale	28	0.8	normal
0217890002	felmale	29	0.8	normal
0573666002	felmale	30	0.8	normal
0648161001	felmale	30	0.8	normal
0270003010	felmale	31	0.8	normal
0508146001	felmale	31	0.8	normal
0482133001	felmale	32	0.8	normal
0496654001	felmale	32	0.8	normal
0497444001	felmale	32	0.8	normal
0574308001	felmale	33	0.8	normal
0495048001	felmale	34	0.8	normal
0502759001	felmale	34	0.8	normal
0581539001	felmale	35	0.8	normal
0603576001	felmale	35	0.8	normal
0624675001	felmale	35	0.8	normal
0276544004	felmale	36	0.8	normal
0485174001	felmale	36	0.8	normal
0482625001	felmale	37	0.8	normal
0583002001	felmale	37	0.8	normal
0649596001	felmale	38	0.8	normal
0649369001	felmale	39	0.8	normal
0645173001	felmale	40	0.8	normal
0333299003	felmale	41	0.8	normal
0482344001	felmale	42	0.8	normal
0222795002	felmale	43	0.8	normal
0307787002	felmale	43	0.8	normal
0495286001	felmale	43	0.8	normal
0557797001	felmale	43	0.8	normal
0586736001	felmale	43	0.8	normal
0362299003	felmale	44	0.8	normal
0388381002	felmale	44	0.8	normal
0479150001	felmale	44	0.8	normal
0543071001	felmale	45	0.8	normal
0570202001	felmale	45	0.8	normal
0478994001	felmale	46	0.8	normal
0492681001	felmale	46	0.8	normal
0517325001	felmale	47	0.8	normal
0560972001	felmale	48	0.8	normal
0489233001	felmale	49	0.8	normal
0531667001	felmale	50	0.8	normal
0482634002	felmale	51	0.8	normal
0497220001	felmale	51	0.8	normal
0514115001	felmale	51	0.8	normal
0491184001	felmale	52	0.8	normal
0050675003	felmale	53	0.8	normal
0254297003	felmale	53	0.8	normal
0477678001	felmale	53	0.8	normal
0497212002	felmale	54	0.8	normal
0483946001	felmale	55	0.8	normal
0586814001	felmale	55	0.8	normal
0603126001	felmale	55	0.8	normal
0536899001	felmale	56	0.8	normal
0484057001	felmale	57	0.8	normal
0265598004	felmale	58	0.8	normal
0348371002	felmale	58	0.8	normal
0540524002	felmale	58	0.8	normal
0631121001	felmale	58	0.8	normal
0513936001	felmale	59	0.8	normal
0574729001	felmale	59	0.8	normal
0493866001	felmale	60	0.8	normal
0513936002	felmale	60	0.8	normal
0277809002	felmale	63	0.8	normal
0477567001	felmale	76	0.8	normal
0503422001	male	21	0.9	thickened
0484203002	male	25	0.9	thickened
0500924001	male	25	0.9	thickened
0532783001	male	28	0.9	thickened
0482675001	male	31	0.9	thickened
0485363001	male	31	0.9	thickened
0503315001	male	31	0.9	thickened
0536691001	male	31	0.9	thickened
0586034001	male	31	0.9	thickened
0590594001	male	31	0.9	thickened
0496364001	male	32	0.9	thickened
0500923001	male	32	0.9	thickened
0502297001	male	32	0.9	thickened
0515933001	male	32	0.9	thickened
0528216001	male	32	0.9	thickened
0167598002	male	34	0.9	thickened
0506385001	male	34	0.9	thickened
0516410001	male	34	0.9	thickened
0521657001	male	35	0.9	thickened
0530722001	male	35	0.9	thickened
0533682001	male	35	0.9	thickened
0474244002	male	36	0.9	thickened
0512801001	male	36	0.9	thickened
0526229001	male	36	0.9	thickened
0557207001	male	36	0.9	thickened
0079964002	male	37	0.9	thickened
0500573001	male	37	0.9	thickened
0523122001	male	37	0.9	thickened
0555060001	male	37	0.9	thickened
0302128002	male	38	0.9	thickened
0379459002	male	38	0.9	thickened
0478522001	male	38	0.9	thickened
0484555001	male	38	0.9	thickened
0564408001	male	38	0.9	thickened
0351493002	male	39	0.9	thickened
0482131001	male	39	0.9	thickened
0496106001	male	40	0.9	thickened
0532200001	male	40	0.9	thickened
0587533001	male	40	0.9	thickened
0289640003	male	41	0.9	thickened
0478453001	male	41	0.9	thickened
0478455001	male	41	0.9	thickened
0492327001	male	41	0.9	thickened
0505591001	male	41	0.9	thickened
0507043001	male	41	0.9	thickened
0514663001	male	41	0.9	thickened
0526521001	male	41	0.9	thickened
0519114001	male	43	0.9	thickened
0526827001	male	43	0.9	thickened
0476840001	male	44	0.9	thickened
0487958001	male	44	0.9	thickened
0501139001	male	44	0.9	thickened
0364010005	male	45	0.9	thickened
0505518001	male	45	0.9	thickened
0515192001	male	45	0.9	thickened
0520658001	male	45	0.9	thickened
0626277001	male	45	0.9	thickened
0492817003	male	46	0.9	thickened
0498952001	male	46	0.9	thickened
0536897001	male	46	0.9	thickened
0451053004	male	47	0.9	thickened
0476422002	male	47	0.9	thickened
0484507001	male	47	0.9	thickened
0486045001	male	48	0.9	thickened
0492539001	male	48	0.9	thickened
0575353001	male	48	0.9	thickened
0589088001	male	48	0.9	thickened
0486634001	male	49	0.9	thickened
0436829002	male	50	0.9	thickened
0490990001	male	50	0.9	thickened
0334762002	male	51	0.9	thickened
0499140001	male	51	0.9	thickened
0516239001	male	51	0.9	thickened
0246478003	male	52	0.9	thickened
0446082002	male	52	0.9	thickened
0477918001	male	52	0.9	thickened
0488783001	male	52	0.9	thickened
0519149001	male	52	0.9	thickened
0532190001	male	52	0.9	thickened
0249053004	male	53	0.9	thickened
0493661001	male	53	0.9	thickened
0503552001	male	53	0.9	thickened
0492569001	male	54	0.9	thickened
0146490006	male	55	0.9	thickened
0410511003	male	55	0.9	thickened
0507857001	male	55	0.9	thickened
0336748006	male	56	0.9	thickened
0383061002	male	56	0.9	thickened
0501529001	male	56	0.9	thickened
0535002001	male	56	0.9	thickened
0578155001	male	56	0.9	thickened
0597666001	male	56	0.9	thickened
0046089010	male	57	0.9	thickened
0505096001	male	57	0.9	thickened
0637428001	male	58	0.9	thickened
0483398001	male	62	0.9	thickened
0502145001	male	62	0.9	thickened
0505463001	male	62	0.9	thickened
0485526001	male	65	0.9	thickened
0530360001	male	65	0.9	thickened
0533684001	felmale	22	0.9	thickened
0552438001	felmale	36	0.9	thickened
0632769001	felmale	41	0.9	thickened
0498270001	felmale	42	0.9	thickened
0530650001	felmale	42	0.9	thickened
0364281002	felmale	44	0.9	thickened
0631666001	felmale	44	0.9	thickened
0551389002	felmale	45	0.9	thickened
0492163001	felmale	46	0.9	thickened
0354727003	felmale	49	0.9	thickened
0371754002	felmale	49	0.9	thickened
0482634001	felmale	49	0.9	thickened
0578345001	felmale	49	0.9	thickened
0427249002	felmale	50	0.9	thickened
0494187001	felmale	50	0.9	thickened
0495846001	felmale	50	0.9	thickened
0561761001	felmale	50	0.9	thickened
0502772001	felmale	51	0.9	thickened
0532665001	felmale	51	0.9	thickened
0491022001	felmale	52	0.9	thickened
0503833001	felmale	52	0.9	thickened
0517994001	felmale	52	0.9	thickened
0569640001	felmale	52	0.9	thickened
0485243001	felmale	53	0.9	thickened
0524187001	felmale	53	0.9	thickened
0536166001	felmale	53	0.9	thickened
0511519001	felmale	55	0.9	thickened
0048379003	felmale	57	0.9	thickened
0395589002	felmale	57	0.9	thickened
0403039002	felmale	57	0.9	thickened
0585744001	felmale	57	0.9	thickened
0588349001	felmale	57	0.9	thickened
0067120004	felmale	58	0.9	thickened
0246356003	felmale	58	0.9	thickened
0501123001	felmale	58	0.9	thickened
0503404001	felmale	58	0.9	thickened
0528002001	felmale	58	0.9	thickened
0489424001	felmale	59	0.9	thickened
0533743001	felmale	59	0.9	thickened
0105848003	felmale	60	0.9	thickened
0172575002	felmale	60	0.9	thickened
0525870001	felmale	67	0.9	thickened
0480317001	male	29	1	thickened
0517818001	male	29	1	thickened
0480363001	male	31	1	thickened
0655899001	male	32	1	thickened
0461515003	male	34	1	thickened
0513810002	male	35	1	thickened
0519881001	male	35	1	thickened
0635609001	male	35	1	thickened
0373052002	male	36	1	thickened
0565428001	male	37	1	thickened
0358124005	male	40	1	thickened
0487795001	male	40	1	thickened
0505252001	male	40	1	thickened
0605173001	male	40	1	thickened
0405905002	male	41	1	thickened
0537062001	male	41	1	thickened
0499409001	male	43	1	thickened
0515033001	male	43	1	thickened
0498942001	male	45	1	thickened
0512563001	male	45	1	thickened
0157612002	male	46	1	thickened
0301085003	male	46	1	thickened
0548106001	male	46	1	thickened
0417272002	male	47	1	thickened
0525959001	male	47	1	thickened
0488678001	male	48	1	thickened
0561365001	male	48	1	thickened
0566233001	male	48	1	thickened
0556106001	male	49	1	thickened
0518191001	male	50	1	thickened
0571217001	male	50	1	thickened
0327846002	male	51	1	thickened
0476916001	male	51	1	thickened
0248301004	male	52	1	thickened
0295815003	male	52	1	thickened
0447649002	male	52	1	thickened
0171750002	male	53	1	thickened
0432752002	male	53	1	thickened
0498081001	male	53	1	thickened
0484406001	male	54	1	thickened
0526036001	male	54	1	thickened
0629481001	male	54	1	thickened
0274264003	male	56	1	thickened
0520386001	male	56	1	thickened
0415614002	male	57	1	thickened
0505015001	male	57	1	thickened
0518604001	male	58	1	thickened
0527910001	male	58	1	thickened
0548208001	male	58	1	thickened
0243528006	male	59	1	thickened
0537148001	male	59	1	thickened
0630076001	male	59	1	thickened
0508927001	male	61	1	thickened
0503742001	male	62	1	thickened
0115769002	male	63	1	thickened
0464355002	male	66	1	thickened
0222916004	male	67	1	thickened
0562860002	male	67	1	thickened
0491460001	felmale	34	1	thickened
0519392001	felmale	47	1	thickened
0287392004	felmale	48	1	thickened
0535124001	felmale	48	1	thickened
0319520002	felmale	50	1	thickened
0359113002	felmale	50	1	thickened
0391125002	felmale	50	1	thickened
0520201001	felmale	50	1	thickened
0531667002	felmale	50	1	thickened
0173179004	felmale	51	1	thickened
0261433003	felmale	51	1	thickened
0493270001	felmale	51	1	thickened
0588198001	felmale	51	1	thickened
0496978001	felmale	52	1	thickened
0554228001	felmale	52	1	thickened
0605710001	felmale	52	1	thickened
0435171002	felmale	53	1	thickened
0487843001	felmale	53	1	thickened
0496978002	felmale	53	1	thickened
0497212001	felmale	53	1	thickened
0533109001	felmale	53	1	thickened
0501146001	felmale	54	1	thickened
0495028001	felmale	55	1	thickened
0507341001	felmale	55	1	thickened
0181942004	felmale	56	1	thickened
0477877001	felmale	56	1	thickened
0487069001	felmale	56	1	thickened
0529310001	felmale	56	1	thickened
0637459001	felmale	56	1	thickened
0440014002	felmale	57	1	thickened
0181942005	felmale	58	1	thickened
0305206005	felmale	58	1	thickened
0501330001	felmale	58	1	thickened
0502507001	felmale	58	1	thickened
0524486005	felmale	58	1	thickened
0348371003	felmale	59	1	thickened
0580403002	felmale	59	1	thickened
0487428001	felmale	60	1	thickened
0534461002	felmale	61	1	thickened
0479480001	felmale	62	1	thickened
0499828001	felmale	62	1	thickened
0651030001	felmale	63	1	thickened
0167565004	felmale	65	1	thickened
0316007003	felmale	65	1	thickened
0492672001	felmale	66	1	thickened
0379944002	felmale	67	1	thickened
0514620001	felmale	68	1	thickened
0505017001	felmale	69	1	thickened
0618332001	felmale	73	1	thickened
0490253001	male	29	1.1	thickened
0227949003	male	32	1.1	thickened
0505328001	male	32	1.1	thickened
0517853002	male	33	1.1	thickened
0616308001	male	33	1.1	thickened
0358943003	male	34	1.1	thickened
0383611002	male	34	1.1	thickened
0525483001	male	34	1.1	thickened
0492062001	male	35	1.1	thickened
0493688001	male	35	1.1	thickened
0407160003	male	37	1.1	thickened
0426420001	male	37	1.1	thickened
0521045001	male	37	1.1	thickened
0577232001	male	37	1.1	thickened
0372113002	male	38	1.1	thickened
0421285003	male	38	1.1	thickened
0507235001	male	38	1.1	thickened
0604916001	male	38	1.1	thickened
0629687001	male	39	1.1	thickened
0245538004	male	40	1.1	thickened
0332759004	male	40	1.1	thickened
0485153001	male	40	1.1	thickened
0332759005	male	41	1.1	thickened
0564406001	male	41	1.1	thickened
0612433001	male	41	1.1	thickened
0271387002	male	42	1.1	thickened
0332759006	male	42	1.1	thickened
0604613001	male	42	1.1	thickened
0337241002	male	43	1.1	thickened
0533748001	male	43	1.1	thickened
0577503001	male	43	1.1	thickened
0604929001	male	43	1.1	thickened
0235119003	male	44	1.1	thickened
0506958002	male	44	1.1	thickened
0626832001	male	44	1.1	thickened
0663417001	male	44	1.1	thickened
0297594003	male	45	1.1	thickened
0332739004	male	45	1.1	thickened
0535545003	male	45	1.1	thickened
0562141001	male	45	1.1	thickened
0648759001	male	45	1.1	thickened
0598235001	male	46	1.1	thickened
0611305001	male	46	1.1	thickened
0442596002	male	47	1.1	thickened
0479544001	male	47	1.1	thickened
0484583001	male	47	1.1	thickened
0486269001	male	47	1.1	thickened
0492661001	male	47	1.1	thickened
0493365001	male	47	1.1	thickened
0519112001	male	47	1.1	thickened
0535334003	male	47	1.1	thickened
0581780001	male	47	1.1	thickened
0014801005	male	48	1.1	thickened
0314704005	male	48	1.1	thickened
0485572001	male	48	1.1	thickened
0501038001	male	48	1.1	thickened
0520876001	male	48	1.1	thickened
0590282001	male	48	1.1	thickened
0135444004	male	49	1.1	thickened
0262497003	male	49	1.1	thickened
0384688002	male	49	1.1	thickened
0493940001	male	49	1.1	thickened
0505620001	male	49	1.1	thickened
0506524001	male	49	1.1	thickened
0515910001	male	49	1.1	thickened
0519069001	male	49	1.1	thickened
0520429001	male	49	1.1	thickened
0534074001	male	49	1.1	thickened
0559381001	male	49	1.1	thickened
0626993001	male	49	1.1	thickened
0061398005	male	50	1.1	thickened
0283961003	male	50	1.1	thickened
0314704007	male	50	1.1	thickened
0481077002	male	50	1.1	thickened
0484827001	male	50	1.1	thickened
0509753001	male	50	1.1	thickened
0513792001	male	50	1.1	thickened
0533980001	male	50	1.1	thickened
0554681001	male	50	1.1	thickened
0574448001	male	50	1.1	thickened
0606774001	male	50	1.1	thickened
0637479001	male	50	1.1	thickened
0667513001	male	50	1.1	thickened
0029988005	male	51	1.1	thickened
0262497004	male	51	1.1	thickened
0388480002	male	51	1.1	thickened
0486110001	male	51	1.1	thickened
0489316001	male	51	1.1	thickened
0508224001	male	51	1.1	thickened
0578116001	male	51	1.1	thickened
0604791001	male	51	1.1	thickened
0621519001	male	51	1.1	thickened
0624668001	male	51	1.1	thickened
0322281003	male	52	1.1	thickened
0363882002	male	52	1.1	thickened
0477187001	male	52	1.1	thickened
0497299001	male	52	1.1	thickened
0505632001	male	52	1.1	thickened
0536895001	male	52	1.1	thickened
0549874001	male	52	1.1	thickened
0604773001	male	52	1.1	thickened
0614325001	male	52	1.1	thickened
0626016001	male	52	1.1	thickened
0512597001	male	53	1.1	thickened
0514540001	male	53	1.1	thickened
0554209001	male	53	1.1	thickened
0577567001	male	53	1.1	thickened
0579416001	male	53	1.1	thickened
0617724001	male	53	1.1	thickened
0617857001	male	53	1.1	thickened
0628265001	male	53	1.1	thickened
0631720001	male	53	1.1	thickened
0490578001	male	54	1.1	thickened
0505665002	male	54	1.1	thickened
0506032001	male	54	1.1	thickened
0507600001	male	54	1.1	thickened
0514095002	male	54	1.1	thickened
0519407001	male	54	1.1	thickened
0559746001	male	54	1.1	thickened
0561300001	male	54	1.1	thickened
0572269001	male	54	1.1	thickened
0616064001	male	54	1.1	thickened
0617180001	male	54	1.1	thickened
0627097002	male	54	1.1	thickened
0488465001	male	55	1.1	thickened
0492398001	male	55	1.1	thickened
0526936001	male	55	1.1	thickened
0527576002	male	55	1.1	thickened
0547493002	male	55	1.1	thickened
0553527001	male	55	1.1	thickened
0560630002	male	55	1.1	thickened
0576770001	male	55	1.1	thickened
0619757001	male	55	1.1	thickened
0629470001	male	55	1.1	thickened
0275722004	male	56	1.1	thickened
0440590002	male	56	1.1	thickened
0442947002	male	56	1.1	thickened
0532662001	male	56	1.1	thickened
0553527002	male	56	1.1	thickened
0604882001	male	56	1.1	thickened
0619047001	male	56	1.1	thickened
0146490007	male	57	1.1	thickened
0158814005	male	57	1.1	thickened
0373762003	male	57	1.1	thickened
0483792001	male	57	1.1	thickened
0487837001	male	57	1.1	thickened
0521243001	male	57	1.1	thickened
0525154001	male	57	1.1	thickened
0581987001	male	57	1.1	thickened
0602924001	male	57	1.1	thickened
0616296001	male	57	1.1	thickened
0628763001	male	57	1.1	thickened
0039796008	male	58	1.1	thickened
0130302003	male	58	1.1	thickened
0194855007	male	58	1.1	thickened
0254151002	male	58	1.1	thickened
0274264004	male	58	1.1	thickened
0315611004	male	58	1.1	thickened
0344631007	male	58	1.1	thickened
0398112002	male	58	1.1	thickened
0407281005	male	58	1.1	thickened
0410095002	male	58	1.1	thickened
0506732001	male	58	1.1	thickened
0514687001	male	58	1.1	thickened
0515102001	male	58	1.1	thickened
0526856002	male	58	1.1	thickened
0527877001	male	58	1.1	thickened
0529747001	male	58	1.1	thickened
0533310001	male	58	1.1	thickened
0573900001	male	58	1.1	thickened
0612399001	male	58	1.1	thickened
0629967001	male	58	1.1	thickened
0635966001	male	58	1.1	thickened
0648755001	male	58	1.1	thickened
0081844009	male	59	1.1	thickened
0222494002	male	59	1.1	thickened
0300466005	male	59	1.1	thickened
0339348002	male	59	1.1	thickened
0430519002	male	59	1.1	thickened
0442947003	male	59	1.1	thickened
0465201003	male	59	1.1	thickened
0472730003	male	59	1.1	thickened
0478003001	male	59	1.1	thickened
0565763001	male	59	1.1	thickened
0619120001	male	59	1.1	thickened
0635902001	male	59	1.1	thickened
0651823001	male	59	1.1	thickened
0155500003	male	60	1.1	thickened
0213331002	male	60	1.1	thickened
0524319001	male	60	1.1	thickened
0606629001	male	60	1.1	thickened
0610442001	male	60	1.1	thickened
0610579001	male	60	1.1	thickened
0625573001	male	60	1.1	thickened
0155500004	male	61	1.1	thickened
0231068003	male	61	1.1	thickened
0473917003	male	61	1.1	thickened
0529600001	male	61	1.1	thickened
0501855001	male	62	1.1	thickened
0526392001	male	62	1.1	thickened
0531176001	male	62	1.1	thickened
0555980001	male	62	1.1	thickened
0262801002	male	63	1.1	thickened
0307914010	male	63	1.1	thickened
0385444004	male	63	1.1	thickened
0579225002	male	63	1.1	thickened
0588135001	male	63	1.1	thickened
0628620001	male	63	1.1	thickened
0307914011	male	64	1.1	thickened
0316997003	male	64	1.1	thickened
0183930009	male	65	1.1	thickened
0365727002	male	65	1.1	thickened
0431910007	male	65	1.1	thickened
0481917001	male	66	1.1	thickened
0500760001	male	66	1.1	thickened
0553330001	male	66	1.1	thickened
0631618001	male	66	1.1	thickened
0158138004	male	67	1.1	thickened
0387187003	male	67	1.1	thickened
0489671001	male	67	1.1	thickened
0500760002	male	67	1.1	thickened
0607825001	male	67	1.1	thickened
0632292001	male	67	1.1	thickened
0551059002	male	68	1.1	thickened
0561970001	male	68	1.1	thickened
0278952005	male	69	1.1	thickened
0330288003	male	69	1.1	thickened
0504255001	male	69	1.1	thickened
0505243008	male	69	1.1	thickened
0597674001	male	69	1.1	thickened
0494974001	male	70	1.1	thickened
0615501001	male	70	1.1	thickened
0480132001	male	71	1.1	thickened
0405755003	male	72	1.1	thickened
0549301012	male	72	1.1	thickened
0664443001	male	72	1.1	thickened
0152071010	male	73	1.1	thickened
0077302010	male	74	1.1	thickened
0606481001	male	74	1.1	thickened
0606600001	male	75	1.1	thickened
0416823002	male	78	1.1	thickened
0609407001	felmale	40	1.1	thickened
0613245001	felmale	40	1.1	thickened
0657146001	felmale	41	1.1	thickened
0555776001	felmale	45	1.1	thickened
0521084001	felmale	46	1.1	thickened
0549371001	felmale	46	1.1	thickened
0617024001	felmale	46	1.1	thickened
0088623003	felmale	47	1.1	thickened
0614175001	felmale	47	1.1	thickened
0257276003	felmale	48	1.1	thickened
0281094002	felmale	48	1.1	thickened
0357949002	felmale	48	1.1	thickened
0287392005	felmale	49	1.1	thickened
0566179001	felmale	49	1.1	thickened
0484982001	felmale	50	1.1	thickened
0501356001	felmale	50	1.1	thickened
0541586001	felmale	50	1.1	thickened
0574459001	felmale	50	1.1	thickened
0612198001	felmale	50	1.1	thickened
0224313006	felmale	51	1.1	thickened
0442727002	felmale	51	1.1	thickened
0488942001	felmale	51	1.1	thickened
0501695002	felmale	51	1.1	thickened
0565160001	felmale	51	1.1	thickened
0577398001	felmale	51	1.1	thickened
0581208001	felmale	51	1.1	thickened
0593555001	felmale	51	1.1	thickened
0598874002	felmale	51	1.1	thickened
0393059002	felmale	52	1.1	thickened
0479329001	felmale	52	1.1	thickened
0503962001	felmale	52	1.1	thickened
0520588001	felmale	52	1.1	thickened
0530214001	felmale	52	1.1	thickened
0530235001	felmale	52	1.1	thickened
0530372001	felmale	52	1.1	thickened
0568632001	felmale	52	1.1	thickened
0615912001	felmale	52	1.1	thickened
0627221001	felmale	52	1.1	thickened
0170075002	felmale	53	1.1	thickened
0202147003	felmale	53	1.1	thickened
0281736002	felmale	53	1.1	thickened
0577273002	felmale	53	1.1	thickened
0619980001	felmale	53	1.1	thickened
0484556001	felmale	54	1.1	thickened
0574281001	felmale	54	1.1	thickened
0599910001	felmale	54	1.1	thickened
0307337002	felmale	55	1.1	thickened
0478880001	felmale	55	1.1	thickened
0489054001	felmale	55	1.1	thickened
0492155001	felmale	55	1.1	thickened
0493381001	felmale	55	1.1	thickened
0496825001	felmale	55	1.1	thickened
0517077001	felmale	55	1.1	thickened
0531840001	felmale	55	1.1	thickened
0577450002	felmale	55	1.1	thickened
0583431001	felmale	55	1.1	thickened
0619327001	felmale	55	1.1	thickened
0216180004	felmale	56	1.1	thickened
0301772004	felmale	56	1.1	thickened
0314564002	felmale	56	1.1	thickened
0484674001	felmale	56	1.1	thickened
0486985001	felmale	56	1.1	thickened
0493690001	felmale	56	1.1	thickened
0501311001	felmale	56	1.1	thickened
0531859001	felmale	56	1.1	thickened
0564932001	felmale	56	1.1	thickened
0610686001	felmale	56	1.1	thickened
0648272001	felmale	56	1.1	thickened
0221796002	felmale	57	1.1	thickened
0338862002	felmale	57	1.1	thickened
0355742002	felmale	57	1.1	thickened
0389722002	felmale	57	1.1	thickened
0489105001	felmale	57	1.1	thickened
0492809001	felmale	57	1.1	thickened
0498268001	felmale	57	1.1	thickened
0531578002	felmale	57	1.1	thickened
0610547001	felmale	57	1.1	thickened
0613965001	felmale	57	1.1	thickened
0621530001	felmale	57	1.1	thickened
0169069002	felmale	58	1.1	thickened
0240013004	felmale	58	1.1	thickened
0291887003	felmale	58	1.1	thickened
0304367004	felmale	58	1.1	thickened
0389722003	felmale	58	1.1	thickened
0523792001	felmale	58	1.1	thickened
0531859003	felmale	58	1.1	thickened
0535244002	felmale	58	1.1	thickened
0543547001	felmale	58	1.1	thickened
0604647001	felmale	58	1.1	thickened
0623196001	felmale	58	1.1	thickened
0161825002	felmale	59	1.1	thickened
0346977005	felmale	59	1.1	thickened
0382922003	felmale	59	1.1	thickened
0551969001	felmale	59	1.1	thickened
0232808002	felmale	60	1.1	thickened
0344934005	felmale	60	1.1	thickened
0344934006	felmale	60	1.1	thickened
0434143004	felmale	60	1.1	thickened
0505447002	felmale	60	1.1	thickened
0526853002	felmale	60	1.1	thickened
0607352001	felmale	60	1.1	thickened
0613543001	felmale	60	1.1	thickened
0567451001	felmale	61	1.1	thickened
0586655002	felmale	62	1.1	thickened
0303494003	felmale	63	1.1	thickened
0392772003	felmale	63	1.1	thickened
0462365002	felmale	63	1.1	thickened
0489108001	felmale	63	1.1	thickened
0492777001	felmale	63	1.1	thickened
0508690001	felmale	63	1.1	thickened
0516767001	felmale	63	1.1	thickened
0626985001	felmale	63	1.1	thickened
0145675009	felmale	64	1.1	thickened
0266109002	felmale	64	1.1	thickened
0279233002	felmale	64	1.1	thickened
0529248001	felmale	64	1.1	thickened
0592365001	felmale	64	1.1	thickened
0613150001	felmale	64	1.1	thickened
0625013001	felmale	64	1.1	thickened
0271472002	felmale	65	1.1	thickened
0271472003	felmale	65	1.1	thickened
0505044001	felmale	65	1.1	thickened
0553937001	felmale	65	1.1	thickened
0580402002	felmale	65	1.1	thickened
0392772005	felmale	66	1.1	thickened
0435119002	felmale	66	1.1	thickened
0485542003	felmale	66	1.1	thickened
0524656001	felmale	66	1.1	thickened
0524714001	felmale	66	1.1	thickened
0529281001	felmale	66	1.1	thickened
0582061001	felmale	66	1.1	thickened
0609122001	felmale	66	1.1	thickened
0612639001	felmale	66	1.1	thickened
0316007004	felmale	67	1.1	thickened
0373922004	felmale	67	1.1	thickened
0480829001	felmale	67	1.1	thickened
0482764001	felmale	67	1.1	thickened
0503392001	felmale	67	1.1	thickened
0506380001	felmale	67	1.1	thickened
0511741001	felmale	67	1.1	thickened
0530310001	felmale	67	1.1	thickened
0591056001	felmale	67	1.1	thickened
0124744005	felmale	68	1.1	thickened
0354477003	felmale	68	1.1	thickened
0379944003	felmale	68	1.1	thickened
0521549001	felmale	68	1.1	thickened
0531390001	felmale	68	1.1	thickened
0532951001	felmale	68	1.1	thickened
0577607001	felmale	68	1.1	thickened
0612082001	felmale	68	1.1	thickened
0222777006	felmale	69	1.1	thickened
0257861004	felmale	69	1.1	thickened
0476867002	felmale	69	1.1	thickened
0489278001	felmale	69	1.1	thickened
0628037001	felmale	69	1.1	thickened
0043935005	felmale	70	1.1	thickened
0414868002	felmale	70	1.1	thickened
0498745001	felmale	70	1.1	thickened
0326862003	felmale	71	1.1	thickened
0401898004	felmale	71	1.1	thickened
0516705001	felmale	71	1.1	thickened
0595396001	felmale	71	1.1	thickened
0479017001	felmale	72	1.1	thickened
0051786008	felmale	73	1.1	thickened
0186784004	felmale	73	1.1	thickened
0401898006	felmale	73	1.1	thickened
0588259001	felmale	73	1.1	thickened
0606915001	felmale	75	1.1	thickened
0482319001	male	32	1.2	thickened
0489249001	male	36	1.2	thickened
0658611001	male	36	1.2	thickened
0600881001	male	37	1.2	thickened
0425349002	male	38	1.2	thickened
0554702001	male	38	1.2	thickened
0444585003	male	39	1.2	thickened
0497168001	male	39	1.2	thickened
0275252002	male	40	1.2	thickened
0605451001	male	42	1.2	thickened
0039713002	male	45	1.2	thickened
0310760002	male	45	1.2	thickened
0488051001	male	45	1.2	thickened
0530428001	male	45	1.2	thickened
0509735001	male	46	1.2	thickened
0496236001	male	47	1.2	thickened
0135444003	male	48	1.2	thickened
0484206002	male	48	1.2	thickened
0569089001	male	48	1.2	thickened
0599695001	male	48	1.2	thickened
0489563001	male	49	1.2	thickened
0541644001	male	49	1.2	thickened
0496121001	male	50	1.2	thickened
0514615001	male	50	1.2	thickened
0522273001	male	50	1.2	thickened
0494165001	male	51	1.2	thickened
0358125004	male	52	1.2	thickened
0485753001	male	52	1.2	thickened
0134272005	male	53	1.2	thickened
0314535003	male	53	1.2	thickened
0504428001	male	53	1.2	thickened
0606606001	male	53	1.2	thickened
0620967001	male	53	1.2	thickened
0299670003	male	54	1.2	thickened
0387157002	male	54	1.2	thickened
0432875003	male	54	1.2	thickened
0473775002	male	54	1.2	thickened
0486932001	male	54	1.2	thickened
0518776001	male	54	1.2	thickened
0599721001	male	54	1.2	thickened
0364517002	male	55	1.2	thickened
0535932001	male	55	1.2	thickened
0597490001	male	55	1.2	thickened
0098031009	male	56	1.2	thickened
0442201002	male	56	1.2	thickened
0459357002	male	56	1.2	thickened
0527130001	male	56	1.2	thickened
0621521001	male	56	1.2	thickened
0433981003	male	57	1.2	thickened
0206752002	male	58	1.2	thickened
0484538001	male	58	1.2	thickened
0484932001	male	58	1.2	thickened
0491222001	male	58	1.2	thickened
0503812001	male	58	1.2	thickened
0566076001	male	58	1.2	thickened
0429532003	male	59	1.2	thickened
0505256001	male	59	1.2	thickened
0594820001	male	60	1.2	thickened
0631719001	male	60	1.2	thickened
0503130001	male	61	1.2	thickened
0307914008	male	62	1.2	thickened
0496233001	male	62	1.2	thickened
0405283003	male	63	1.2	thickened
0506967001	male	63	1.2	thickened
0507491001	male	63	1.2	thickened
0149840007	male	64	1.2	thickened
0272300011	male	64	1.2	thickened
0481556001	male	64	1.2	thickened
0507417001	male	64	1.2	thickened
0106408003	male	65	1.2	thickened
0243355005	male	65	1.2	thickened
0604954001	male	65	1.2	thickened
0243355006	male	66	1.2	thickened
0513579001	male	66	1.2	thickened
0368291003	male	67	1.2	thickened
0413221003	male	67	1.2	thickened
0531955001	male	67	1.2	thickened
0113925003	male	68	1.2	thickened
0550438001	male	68	1.2	thickened
0221909003	male	71	1.2	thickened
0068887019	male	79	1.2	thickened
0496605001	felmale	48	1.2	thickened
0427774002	felmale	49	1.2	thickened
0303826002	felmale	50	1.2	thickened
0484970001	felmale	50	1.2	thickened
0501695001	felmale	50	1.2	thickened
0479213001	felmale	51	1.2	thickened
0514024001	felmale	51	1.2	thickened
0484042002	felmale	52	1.2	thickened
0494012001	felmale	52	1.2	thickened
0496728001	felmale	52	1.2	thickened
0485542001	felmale	54	1.2	thickened
0494006001	felmale	54	1.2	thickened
0494998001	felmale	54	1.2	thickened
0627440001	felmale	54	1.2	thickened
0441693002	felmale	55	1.2	thickened
0117057005	felmale	56	1.2	thickened
0577330001	felmale	56	1.2	thickened
0285467005	felmale	57	1.2	thickened
0285467006	felmale	58	1.2	thickened
0434143002	felmale	58	1.2	thickened
0285467007	felmale	59	1.2	thickened
0568685001	felmale	59	1.2	thickened
0618414001	felmale	59	1.2	thickened
0192141002	felmale	60	1.2	thickened
0485413001	felmale	60	1.2	thickened
0523998001	felmale	60	1.2	thickened
0503831001	felmale	62	1.2	thickened
0504706001	felmale	62	1.2	thickened
0519387001	felmale	62	1.2	thickened
0488208001	felmale	63	1.2	thickened
0491449001	felmale	63	1.2	thickened
0525529001	felmale	63	1.2	thickened
0165065003	felmale	64	1.2	thickened
0152073002	felmale	65	1.2	thickened
0266411003	felmale	65	1.2	thickened
0410503002	felmale	65	1.2	thickened
0212032002	felmale	66	1.2	thickened
0531042001	felmale	66	1.2	thickened
0479930001	felmale	67	1.2	thickened
0488332003	felmale	68	1.2	thickened
0505065001	felmale	69	1.2	thickened
0469112002	felmale	71	1.2	thickened
0110578005	felmale	73	1.2	thickened
0478319001	felmale	73	1.2	thickened
0617840001	felmale	74	1.2	thickened
0527104001	male	32	1.3	thickened
0560610001	male	32	1.3	thickened
0588019001	male	32	1.3	thickened
0535431001	male	38	1.3	thickened
0560893001	male	38	1.3	thickened
0588763001	male	39	1.3	thickened
0484747001	male	41	1.3	thickened
0498708001	male	42	1.3	thickened
0405905003	male	43	1.3	thickened
0535545001	male	44	1.3	thickened
0511076001	male	45	1.3	thickened
0517979001	male	45	1.3	thickened
0616717001	male	45	1.3	thickened
0535334001	male	46	1.3	thickened
0595393001	male	46	1.3	thickened
0452862002	male	48	1.3	thickened
0300694003	male	49	1.3	thickened
0486323001	male	51	1.3	thickened
0536884001	male	51	1.3	thickened
0607354001	male	51	1.3	thickened
0399002002	male	52	1.3	thickened
0302236002	male	53	1.3	thickened
0493369001	male	53	1.3	thickened
0518498001	male	53	1.3	thickened
0378375004	male	54	1.3	thickened
0525093001	male	54	1.3	thickened
0560630001	male	54	1.3	thickened
0517067001	male	55	1.3	thickened
0523424001	male	56	1.3	thickened
0601177001	male	56	1.3	thickened
0530721001	male	57	1.3	thickened
0592389001	male	59	1.3	thickened
0454798002	male	60	1.3	thickened
0533770001	male	64	1.3	thickened
0492607001	male	67	1.3	thickened
0481052001	male	68	1.3	thickened
0020296003	male	70	1.3	thickened
0622760002	male	79	1.3	thickened
0502197001	male	80	1.3	thickened
0116062003	male	84	1.3	thickened
0613000001	felmale	48	1.3	thickened
0548113001	felmale	53	1.3	thickened
0570822001	felmale	53	1.3	thickened
0300584002	felmale	56	1.3	thickened
0179897002	felmale	59	1.3	thickened
0616046002	felmale	61	1.3	thickened
0463162002	felmale	62	1.3	thickened
0497461001	felmale	63	1.3	thickened
0541422002	felmale	64	1.3	thickened
0552249001	felmale	65	1.3	thickened
0543010002	felmale	67	1.3	thickened
0455742004	felmale	68	1.3	thickened
0554483001	male	44	1.4	thickened
0484583002	male	50	1.4	thickened
0640101001	male	51	1.4	thickened
0490578002	male	55	1.4	thickened
0580884001	male	56	1.4	thickened
0249160002	male	57	1.4	thickened
0363224004	male	70	1.4	thickened
0278691005	male	49	1.5	thickened
0459363002	male	51	1.5	thickened
0602004001	male	58	1.5	thickened
0521238001	felmale	41	1.5	thickened
0511741002	felmale	68	1.5	thickened
0530938001	male	62	1.6	thickened
